# Supplementary material for: Measuring high-sensitivity cardiac troponin T blood concentration in population surveys
Source: PLoS One. 2017 Jan 31;12(1):e0171242. doi: 10.1371/journal.pone.0171242 (PMC5283724; doi:10.1371/journal.pone.0171242)
Supplement: S1 File — (XLSX) [file pone.0171242.s001.xlsx]

## Sheet: Sheet1
ID	fresh	frozen	delaydays	frezingtime	weeksfrozen
1	0	0	1	71	10
2	11	10	1	71	10
3	10	11	1	71	10
4	0	0	1	71	10
5	0	0	1	71	10
6	0	0	1	70	10
7	13	14	1	69	10
8	0	0	1	69	10
9	15	15	1	68	10
10	0	5	1	68	10
11	0	0	1	68	10
12	0	0	1	68	10
13	12	12	1	68	10
14	11	11	1	68	10
15	0	0	1	63	9
16	6	8	1	63	9
17	7	7	1	62	9
18	0	0	1	61	9
19	10	10	1	57	8
20	6	6	1	57	8
21	0	0	1	57	8
22	0	0	1	57	8
23	0	0	1	57	8
24	8	8	1	56	8
25	8	8	1	55	8
26	18	18	1	55	8
27	7	7	1	55	8
28	12	12	1	55	8
29	7	7	1	55	8
30	10	11	1	55	8
31	0	0	1	54	8
32	16	16	1	50	7
33	0	0	1	50	7
34	17	16	1	50	7
35	8	7	1	49	7
36	0	0	1	48	7
37	6	6	1	48	7
38	10	10	1	48	7
39	0	0	1	48	7
40	0	0	1	47	7
41	0	0	1	47	7
42	5	0	1	47	7
43	0	0	1	47	7
44	7	6	1	47	7
45	0	0	1	47	7
46	0	0	1	47	7
47	0	0	1	43	6
48	19	11	1	43	6
49	0	0	1	43	6
50	10	9	1	43	6
51	38	27	2	71	10
52	0	0	2	71	10
53	0	0	2	70	10
54	10	9	2	70	10
55	10	9	2	70	10
56	0	0	2	70	10
57	0	0	2	70	10
58	0	0	2	70	10
59	0	0	2	70	10
60	0	0	2	70	10
61	0	0	2	70	10
62	0	0	2	70	10
63	0	0	2	70	10
64	0	0	2	70	10
65	0	0	2	70	10
66	6	0	2	70	10
67	0	0	2	70	10
68	0	0	2	69	10
69	14	12	2	69	10
70	8	9	2	69	10
71	0	0	2	69	10
72	0	0	2	68	10
73	14	14	2	68	10
74	0	0	2	68	10
75	0	0	2	68	10
76	0	0	2	68	10
77	5	0	2	68	10
78	5	0	2	68	10
79	10	10	2	68	10
80	0	0	2	65	9
81	0	0	2	63	9
82	0	6	2	63	9
83	0	0	2	63	9
84	0	0	2	63	9
85	0	0	2	63	9
86	0	0	2	62	9
87	0	0	2	62	9
88	0	0	2	62	9
89	0	0	2	62	9
90	0	0	2	62	9
91	0	0	2	61	9
92	0	0	2	61	9
93	0	0	2	61	9
94	0	0	2	61	9
95	0	0	2	61	9
96	13	12	2	61	9
97	0	0	2	61	9
98	0	0	2	61	9
99	0	0	2	58	8
100	0	0	2	58	8
101	0	0	3	72	10
102	0	0	3	72	10
103	5	7	3	72	10
104	5	6	3	72	10
105	0	0	3	72	10
106	0	0	3	72	10
107	0	0	3	71	10
108	0	0	3	71	10
109	0	0	3	65	9
110	0	0	3	65	9
111	5	0	3	65	9
112	0	0	3	65	9
113	0	0	3	65	9
114	6	5	3	65	9
115	0	0	3	65	9
116	0	0	3	65	9
117	0	0	3	64	9
118	0	0	3	64	9
119	0	0	3	64	9
120	0	0	3	64	9
121	0	0	3	64	9
122	0	0	3	64	9
123	0	0	3	64	9
124	0	0	3	64	9
125	0	0	3	64	9
126	0	0	3	63	9
127	0	0	3	63	9
128	0	5	3	62	9
129	0	0	3	62	9
130	0	0	3	61	9
131	0	0	3	58	8
132	0	0	3	57	8
133	0	0	3	55	8
134	0	0	3	54	8
135	9	6	3	51	7
136	0	0	3	51	7
137	0	0	3	51	7
138	6	5	3	51	7
139	9	8	3	51	7
140	0	0	3	51	7
141	0	0	3	51	7
142	9	6	3	51	7
143	7	6	3	51	7
144	6	6	3	50	7
145	0	0	3	50	7
146	0	0	3	50	7
147	0	5	3	50	7
148	0	0	3	50	7
149	0	0	3	50	7
150	0	0	3	50	7
151	12	7	4	72	10
152	13	10	4	72	10
153	0	0	4	72	10
154	0	0	4	72	10
155	0	0	4	72	10
156	0	0	4	71	10
157	7	0	4	71	10
158	0		4
159	0	0	4	68	10
160	0	0	4	65	9
161	0	0	4	65	9
162	0	0	4	65	9
163	0	0	4	65	9
164	0	0	4	63	9
165	0	0	4	63	9
166	0	0	4	63	9
167	0	0	4	63	9
168	0	0	4	58	8
169	0	0	4	58	8
170	0	0	4	58	8
171	0	0	4	58	8
172	0	0	4	57	8
173	0	0	4	51	7
174	0	0	4	51	7
175	0	0	4	51	7
176	8	8	4	51	7
177	0	0	4	51	7
178	0	0	4	51	7
179	26	25	4	51	7
180	0	0	4	51	7
181	12	12	4	50	7
182	7	6	4	50	7
183	0	0	4	49	7
184	11	11	4	44	6
185	0	0	4	44	6
186	0	0	4	44	6
187	0	0	4	44	6
188	8	8	4	44	6
189	0	0	4	44	6
190	0	0	4	44	6
191	15	14	4	44	6
192	0	0	4	44	6
193	0	0	4	44	6
194	0	0	4	44	6
195	15	14	4	44	6
196	0	0	4	42	6
197	0	0	4	37	5
198	0	0	4	36	5
199	0	0	4	36	5
200	0	0	4	34	5
